# Supplementary material for: Differential Expression of Mitosis and Cell Cycle Regulatory Genes during Recovery from an Acute Respiratory Virus Infection
Source: Pathogens. 2021 Dec 15;10(12):1625. doi: 10.3390/pathogens10121625 (PMC8708581; doi:10.3390/pathogens10121625)
Supplement: Supplementary file 1 [file pathogens-10-01625-s001.zip]

Archive with 1 entries (1 files):
- pathogens-1487605-Supplementary Materials.pdf
